# Supplementary material for: The downregulation of lncRNA EMX2OS might independently predict shorter recurrence-free survival of classical papillary thyroid cancer
Source: PLoS One. 2018 Dec 21;13(12):e0209338. doi: 10.1371/journal.pone.0209338 (PMC6303026; doi:10.1371/journal.pone.0209338)
Supplement: S1 Table — (XLSX) [file pone.0209338.s002.xlsx]

## Sheet: COX analysis data
sample	samples	sample_type	histological_type	_RFS	_RFS_IND	age_at_initial_pathologic_diagnosis	gender	pathologic_stage	Stage group	radiation_therapy	residual_tumor	residual_tumor group	targeted_molecular_therapy	EMX2OS	EMX2OS H/L group	History of Neo	EMX2	EMX2 H/L group	OS indicator	OS time
TCGA-FY-A40M-01	TCGA-FY-A40M-01	Primary Tumor	Thyroid Papillary Carcinoma - Classical/usual	684	0	51	FEMALE	Stage I	C	YES	R0	C		10.05	H	No	10.64	H	0	684
TCGA-EL-A3CX-01	TCGA-EL-A3CX-01	Primary Tumor	Thyroid Papillary Carcinoma - Classical/usual	3243	0	22	FEMALE	Stage I	C	NO	R0	C		10.71	H	No	9.321	H	0	3243
TCGA-EL-A3H5-01	TCGA-EL-A3H5-01	Primary Tumor	Thyroid Papillary Carcinoma - Classical/usual	2542	0	57	FEMALE	Stage IVA	B	YES	R1	B		7.151	H	No	6.924	H	0	2542
TCGA-EL-A3GP-01	TCGA-EL-A3GP-01	Primary Tumor	Thyroid Papillary Carcinoma - Classical/usual	1506	0	70	MALE	Stage III	B	NO	R0	C		6.64	H	No	6.076	H	0	1506
TCGA-BJ-A45F-01	TCGA-BJ-A45F-01	Primary Tumor	Thyroid Papillary Carcinoma - Classical/usual	105	0	59	FEMALE	Stage I	C	YES				4.889	H	No	5.852	H	0	105
TCGA-BJ-A192-01	TCGA-BJ-A192-01	Primary Tumor	Thyroid Papillary Carcinoma - Classical/usual	1349	0	54	FEMALE	Stage III	B	NO	RX			6.804	H	No	5.588	H	0	1349
TCGA-BJ-A190-01	TCGA-BJ-A190-01	Primary Tumor	Thyroid Papillary Carcinoma - Classical/usual	626	0	55	MALE	Stage II	C	YES	R0	C		6.671	H	No	5.315	H	0	626
TCGA-EM-A4FM-01	TCGA-EM-A4FM-01	Primary Tumor	Thyroid Papillary Carcinoma - Classical/usual	162	0	59	FEMALE	Stage IVA	B	YES	R1	B		5.337	H	No	5.178	H	0	162
TCGA-EL-A3GU-01	TCGA-EL-A3GU-01	Primary Tumor	Thyroid Papillary Carcinoma - Classical/usual	4137	0	72	FEMALE	Stage III	B	NO	R0	C		5.968	H	No	4.991	H	0	4137
TCGA-FY-A3TY-01	TCGA-FY-A3TY-01	Primary Tumor	Thyroid Papillary Carcinoma - Classical/usual	709	0	61	FEMALE	Stage III	B		R0	C		5.75	H	No	4.902	H	0	709
TCGA-EL-A3D0-01	TCGA-EL-A3D0-01	Primary Tumor	Thyroid Papillary Carcinoma - Classical/usual	4254	0	61	MALE	Stage III	B	YES	R2	B		5.262	H	No	4.877	H	0	4254
TCGA-GE-A2C6-01	TCGA-GE-A2C6-01	Primary Tumor	Thyroid Papillary Carcinoma - Classical/usual	381	0	33	FEMALE	Stage I	C	YES	RX		NO	5.681	H	No	4.642	H	0	381
TCGA-BJ-A18Z-01	TCGA-BJ-A18Z-01	Primary Tumor	Thyroid Papillary Carcinoma - Classical/usual	1263	0	58	MALE	Stage IVA	B	YES	R1	B		5.31	H	No	4.555	H	0	1263
TCGA-EL-A4K9-01	TCGA-EL-A4K9-01	Primary Tumor	Thyroid Papillary Carcinoma - Classical/usual	1455	0	68	MALE	Stage II	C	YES	R0	C		5.117	H	No	4.443	H	0	1455
TCGA-E8-A413-01	TCGA-E8-A413-01	Primary Tumor	Thyroid Papillary Carcinoma - Classical/usual	912	0	38	FEMALE	Stage I	C	NO	R0	C		5.459	H	No	4.419	H	0	912
TCGA-E8-A414-01	TCGA-E8-A414-01	Primary Tumor	Thyroid Papillary Carcinoma - Classical/usual	958	0	45	FEMALE	Stage III	B	NO	R0	C		5.363	H	No	4.274	H	0	958
TCGA-EL-A3ZO-01	TCGA-EL-A3ZO-01	Primary Tumor	Thyroid Papillary Carcinoma - Classical/usual	2211	0	79	FEMALE	Stage III	B		R0	C		4.681	H	No	4.229	H	0	2211
TCGA-DJ-A2Q6-01	TCGA-DJ-A2Q6-01	Primary Tumor	Thyroid Papillary Carcinoma - Classical/usual	1109	0	38	FEMALE	Stage I	C	YES	R0	C	NO	5.69	H	No	4.192	H	0	1109
TCGA-EM-A22P-01	TCGA-EM-A22P-01	Primary Tumor	Thyroid Papillary Carcinoma - Classical/usual	1256	0	64	MALE	Stage IVA	B	YES	R1	B	NO	5.197	H	No	4.169	H	0	1256
TCGA-E8-A3X7-01	TCGA-E8-A3X7-01	Primary Tumor	Thyroid Papillary Carcinoma - Classical/usual	951	0	57	FEMALE	Stage IVA	B	YES	RX			4.106	H	No	4.106	H	0	951
TCGA-EM-A22M-01	TCGA-EM-A22M-01	Primary Tumor	Thyroid Papillary Carcinoma - Classical/usual	442	0	52	MALE	Stage I	C	YES	R0	C	NO	4.208	H	No	3.969	H	0	442
TCGA-DE-A7U5-01	TCGA-DE-A7U5-01	Primary Tumor	Thyroid Papillary Carcinoma - Classical/usual	84	0	36	FEMALE	Stage I	C	NO	R1	B		5.1	H	No	3.875	H	0	84
TCGA-EM-A2P3-01	TCGA-EM-A2P3-01	Primary Tumor	Thyroid Papillary Carcinoma - Classical/usual	444	0	47	FEMALE	Stage I	C	NO	R0	C		5.041	H	No	3.82	H	0	444
TCGA-J8-A3YF-01	TCGA-J8-A3YF-01	Primary Tumor	Thyroid Papillary Carcinoma - Classical/usual	751	0	83	MALE	Stage III	B	YES	R0	C		4.337	H	No	3.787	H	0	751
TCGA-EM-A4FO-01	TCGA-EM-A4FO-01	Primary Tumor	Thyroid Papillary Carcinoma - Classical/usual	802	0	72	MALE	Stage I	C	YES	R0	C		3.967	H	No	3.659	H	0	802
TCGA-H2-A26U-01	TCGA-H2-A26U-01	Primary Tumor	Thyroid Papillary Carcinoma - Classical/usual	517	0	54	FEMALE	Stage III	B	YES			NO	4.995	H	No	3.597	H	0	517
TCGA-EL-A3MZ-01	TCGA-EL-A3MZ-01	Primary Tumor	Thyroid Papillary Carcinoma - Classical/usual	1597	0	66	MALE	Stage III	B	YES	RX			4.572	H	No	3.573	H	1	1597
TCGA-ET-A39P-01	TCGA-ET-A39P-01	Primary Tumor	Thyroid Papillary Carcinoma - Classical/usual	2900	0	73	FEMALE	Stage III	B	YES	R1	B		2.843	H	No	3.541	H	0	2900
TCGA-CE-A3MD-01	TCGA-CE-A3MD-01	Primary Tumor	Thyroid Papillary Carcinoma - Classical/usual	389	0	31	MALE	Stage I	C	NO	R0	C		4.358	H	No	3.505	H	0	389
TCGA-E8-A438-01	TCGA-E8-A438-01	Primary Tumor	Thyroid Papillary Carcinoma - Classical/usual	1019	0	23	FEMALE	Stage I	C	NO	R0	C		4.458	H	No	3.496	H	0	1019
TCGA-EL-A3CM-01	TCGA-EL-A3CM-01	Primary Tumor	Thyroid Papillary Carcinoma - Classical/usual	813	0	64	FEMALE	Stage III	B	YES	R1	B		4.399	H	No	3.492	H	1	813
TCGA-ET-A39M-01	TCGA-ET-A39M-01	Primary Tumor	Thyroid Papillary Carcinoma - Classical/usual	2582	0	34	MALE	Stage I	C	YES	R0	C		4.47	H	No	3.472	H	0	2582
TCGA-FY-A3YR-01	TCGA-FY-A3YR-01	Primary Tumor	Thyroid Papillary Carcinoma - Classical/usual	528	0	64	FEMALE	Stage III	B	YES	R0	C		4.087	H	No	3.467	H	0	528
TCGA-DJ-A2Q1-01	TCGA-DJ-A2Q1-01	Primary Tumor	Thyroid Papillary Carcinoma - Classical/usual	1148	0	44	FEMALE	Stage I	C	YES	R0	C	NO	4.308	H	No	3.379	H	0	1148
TCGA-FK-A4UB-01	TCGA-FK-A4UB-01	Primary Tumor	Thyroid Papillary Carcinoma - Classical/usual	3531	0	51	MALE	Stage III	B	YES	R1	B		3.138	H	No	3.373	H	0	3531
TCGA-BJ-A3PR-01	TCGA-BJ-A3PR-01	Primary Tumor	Thyroid Papillary Carcinoma - Classical/usual	1107	0	69	FEMALE	Stage I	C	NO	R0	C		3.767	H	No	3.346	H	0	1107
TCGA-E8-A433-01	TCGA-E8-A433-01	Primary Tumor	Thyroid Papillary Carcinoma - Classical/usual	951	0	25	FEMALE	Stage I	C	YES	R0	C		3.477	H	No	3.346	H	0	951
TCGA-E8-A416-01	TCGA-E8-A416-01	Primary Tumor	Thyroid Papillary Carcinoma - Classical/usual	952	0	51	FEMALE	Stage I	C	YES	R0	C		3.378	H	No	3.334	H	0	952
TCGA-EL-A4K1-01	TCGA-EL-A4K1-01	Primary Tumor	Thyroid Papillary Carcinoma - Classical/usual	1046	0	68	FEMALE	Stage III	B	NO	R0	C		3.764	H	No	3.206	H	0	1046
TCGA-H2-A421-01	TCGA-H2-A421-01	Primary Tumor	Thyroid Papillary Carcinoma - Classical/usual	610	0	34	FEMALE	Stage I	C	YES				3.888	H	No	3.174	H	0	610
TCGA-BJ-A0ZB-01	TCGA-BJ-A0ZB-01	Primary Tumor	Thyroid Papillary Carcinoma - Classical/usual	122	0	66	MALE	Stage IVA	B	YES	R1	B	NO	3.717	H	No	3.17	H	0	122
TCGA-EL-A3ZL-01	TCGA-EL-A3ZL-01	Primary Tumor	Thyroid Papillary Carcinoma - Classical/usual	1895	0	34	FEMALE	Stage I	C	YES	R0	C		2.867	H	No	3.096	H	0	1895
TCGA-EL-A3CT-01	TCGA-EL-A3CT-01	Primary Tumor	Thyroid Papillary Carcinoma - Classical/usual	1854	0	78	FEMALE	Stage IVA	B	NO	R0	C		3.739	H	No	3.085	H	1	1854
TCGA-EL-A3CU-01	TCGA-EL-A3CU-01	Primary Tumor	Thyroid Papillary Carcinoma - Classical/usual	4780	0	70	FEMALE	Stage III	B	NO	R0	C		5.126	H	No	3.071	H	0	4780
TCGA-EL-A3ZM-01	TCGA-EL-A3ZM-01	Primary Tumor	Thyroid Papillary Carcinoma - Classical/usual	1096	0	60	MALE	Stage IVA	B	YES	R1	B		3.228	H	No	3.05	H	0	1096
TCGA-EL-A3T0-01	TCGA-EL-A3T0-01	Primary Tumor	Thyroid Papillary Carcinoma - Classical/usual	4335	0	45	FEMALE	Stage III	B	YES	R0	C		4.942	H	No	3.046	H	0	4335
TCGA-KS-A41F-01	TCGA-KS-A41F-01	Primary Tumor	Thyroid Papillary Carcinoma - Classical/usual	4367	0	37	FEMALE	Stage I	C	YES	R0	C		2.614	H	No	3.031	H	0	4367
TCGA-EL-A3D4-01	TCGA-EL-A3D4-01	Primary Tumor	Thyroid Papillary Carcinoma - Classical/usual	2116	0	62	MALE	Stage IVA	B	YES	R0	C		4.306	H	No	2.998	H	0	2116
TCGA-E3-A3E5-01	TCGA-E3-A3E5-01	Primary Tumor	Thyroid Papillary Carcinoma - Classical/usual	1215	0	57	MALE	Stage IVA	B	YES	RX			4.101	H	No	2.987	H	0	1215
TCGA-4C-A93U-01	TCGA-4C-A93U-01	Primary Tumor	Thyroid Papillary Carcinoma - Classical/usual	129	0	74	FEMALE	Stage IVA	B	NO	R0	C		3.812	H	No	2.957	H	0	129
TCGA-E8-A434-01	TCGA-E8-A434-01	Primary Tumor	Thyroid Papillary Carcinoma - Classical/usual	953	0	56	FEMALE	Stage I	C	YES	R0	C		3.114	H	No	2.937	H	0	953
TCGA-BJ-A0ZC-01	TCGA-BJ-A0ZC-01	Primary Tumor	Thyroid Papillary Carcinoma - Classical/usual	352	0	55	MALE	Stage I	C	NO	R0	C	NO	4.21	H	No	2.919	H	0	352
TCGA-EL-A4JZ-01	TCGA-EL-A4JZ-01	Primary Tumor	Thyroid Papillary Carcinoma - Classical/usual	1856	0	55	FEMALE	Stage III	B	NO	R0	C		4.286	H	No	2.913	H	0	1856
TCGA-DJ-A3UW-01	TCGA-DJ-A3UW-01	Primary Tumor	Thyroid Papillary Carcinoma - Classical/usual	1812	0	50	FEMALE	Stage I	C	NO	R0	C		3.658	H	No	2.899	H	0	1812
TCGA-FY-A3R8-01	TCGA-FY-A3R8-01	Primary Tumor	Thyroid Papillary Carcinoma - Classical/usual	477	0	62	FEMALE	Stage III	B	YES	R0	C		4.023	H	No	2.864	H	0	477
TCGA-EL-A3T8-01	TCGA-EL-A3T8-01	Primary Tumor	Thyroid Papillary Carcinoma - Classical/usual	3269	0	36	MALE	Stage I	C	YES	R0	C		4.192	H	No	2.858	H	0	3269
TCGA-ET-A25M-01	TCGA-ET-A25M-01	Primary Tumor	Thyroid Papillary Carcinoma - Classical/usual	1831	0	33	MALE	Stage I	C	YES	R0	C		4.569	H	No	2.832	H	0	1831
TCGA-CE-A482-01	TCGA-CE-A482-01	Primary Tumor	Thyroid Papillary Carcinoma - Classical/usual	325	0	27	FEMALE	Stage I	C	NO	R0	C		3.896	H	No	2.797	H	0	325
TCGA-EL-A3D6-01	TCGA-EL-A3D6-01	Primary Tumor	Thyroid Papillary Carcinoma - Classical/usual	3296	0	51	FEMALE	Stage III	B	YES	R1	B		2.935	H	No	2.78	H	0	3296
TCGA-BJ-A45E-01	TCGA-BJ-A45E-01	Primary Tumor	Thyroid Papillary Carcinoma - Classical/usual	639	0	46	FEMALE	Stage I	C	NO				3.369	H	No	2.753	H	0	639
TCGA-EL-A3T9-01	TCGA-EL-A3T9-01	Primary Tumor	Thyroid Papillary Carcinoma - Classical/usual	174	0	69	FEMALE	Stage IV	B		R1	B		2.183	H	No	2.737	H	1	174
TCGA-DJ-A2PZ-01	TCGA-DJ-A2PZ-01	Primary Tumor	Thyroid Papillary Carcinoma - Classical/usual	256	0	63	MALE	Stage III	B	NO	R0	C	NO	3.143	H	No	2.735	H	0	256
TCGA-BJ-A0ZE-01	TCGA-BJ-A0ZE-01	Primary Tumor	Thyroid Papillary Carcinoma - Classical/usual	509	0	63	FEMALE	Stage III	B	YES	R1	B	NO	2.733	H	No	2.733	H	0	509
TCGA-DE-A4MA-01	TCGA-DE-A4MA-01	Primary Tumor	Thyroid Papillary Carcinoma - Classical/usual	916	0	52	FEMALE	Stage III	B	YES	R0	C		3.457	H	No	2.726	H	0	916
TCGA-DE-A3KN-01	TCGA-DE-A3KN-01	Primary Tumor	Thyroid Papillary Carcinoma - Classical/usual	831	0	49	FEMALE	Stage IVA	B	YES	R0	C		2.914	H	No	2.713	H	0	831
TCGA-CE-A13K-01	TCGA-CE-A13K-01	Primary Tumor	Thyroid Papillary Carcinoma - Classical/usual	385	0	30	FEMALE	Stage I	C	NO	R0	C		3.148	H	No	2.701	H	0	385
TCGA-DE-A0XZ-01	TCGA-DE-A0XZ-01	Primary Tumor	Thyroid Papillary Carcinoma - Classical/usual	1090	0	65	FEMALE	Stage III	B	YES	R0	C	YES	3.751	H	No	2.69	H	0	1090
TCGA-ET-A3BU-01	TCGA-ET-A3BU-01	Primary Tumor	Thyroid Papillary Carcinoma - Classical/usual	2367	0	28	MALE	Stage I	C	YES	R0	C		2.997	H	No	2.677	H	0	2367
TCGA-EM-A22I-01	TCGA-EM-A22I-01	Primary Tumor	Thyroid Papillary Carcinoma - Classical/usual	448	0	52	FEMALE	Stage III	B	YES	R1	B	NO	4.183	H	No	2.664	H	0	448
TCGA-CE-A484-01	TCGA-CE-A484-01	Primary Tumor	Thyroid Papillary Carcinoma - Classical/usual	378	0	37	FEMALE	Stage I	C	NO	R0	C		3.336	H	No	2.657	H	0	378
TCGA-DJ-A2Q5-01	TCGA-DJ-A2Q5-01	Primary Tumor	Thyroid Papillary Carcinoma - Classical/usual	1140	0	51	MALE	Stage IVA	B	YES	R0	C	NO	4.36	H	No	2.649	H	0	1140
TCGA-FE-A3PC-01	TCGA-FE-A3PC-01	Primary Tumor	Thyroid Papillary Carcinoma - Classical/usual	2606	0	37	FEMALE	Stage I	C	YES	R0	C		3.936	H	No	2.611	H	0	2606
TCGA-DJ-A1QQ-01	TCGA-DJ-A1QQ-01	Primary Tumor	Thyroid Papillary Carcinoma - Classical/usual	534	0	43	MALE	Stage I	C	NO	R0	C	NO	2.911	H	No	2.602	H	0	534
TCGA-EL-A3CV-01	TCGA-EL-A3CV-01	Primary Tumor	Thyroid Papillary Carcinoma - Classical/usual	1154	0	40	MALE	Stage I	C	YES	R1	B		4.428	H	No	2.557	H	0	1154
TCGA-EM-A3FQ-01	TCGA-EM-A3FQ-01	Primary Tumor	Thyroid Papillary Carcinoma - Classical/usual	492	0	19	FEMALE	Stage I	C	YES	R0	C		2.547	H	No	2.547	H	0	492
TCGA-E8-A432-01	TCGA-E8-A432-01	Primary Tumor	Thyroid Papillary Carcinoma - Classical/usual	720	1	57	FEMALE	Stage II	C	NO	R0	C		3.065	H	No	2.537	H	0	931
TCGA-EL-A4K7-01	TCGA-EL-A4K7-01	Primary Tumor	Thyroid Papillary Carcinoma - Classical/usual	1251	0	74	MALE	Stage III	B	NO	R0	C		2.662	H	No	2.52	H	0	1251
TCGA-BJ-A2N8-01	TCGA-BJ-A2N8-01	Primary Tumor	Thyroid Papillary Carcinoma - Classical/usual	504	0	30	FEMALE	Stage I	C	NO				3.738	H	No	2.503	H	0	504
TCGA-BJ-A45H-01	TCGA-BJ-A45H-01	Primary Tumor	Thyroid Papillary Carcinoma - Classical/usual	865	0	45	MALE	Stage III	B	YES				2.376	H	No	2.5	H	0	865
TCGA-BJ-A28T-01	TCGA-BJ-A28T-01	Primary Tumor	Thyroid Papillary Carcinoma - Classical/usual	1081	0	34	FEMALE	Stage I	C	NO				3.558	H	No	2.49	H	0	1081
TCGA-EM-A4FN-01	TCGA-EM-A4FN-01	Primary Tumor	Thyroid Papillary Carcinoma - Classical/usual	802	0	49	FEMALE	Stage IVA	B	YES	R0	C		3.166	H	No	2.49	H	0	802
TCGA-EL-A3ZQ-01	TCGA-EL-A3ZQ-01	Primary Tumor	Thyroid Papillary Carcinoma - Classical/usual	1862	0	78	FEMALE	Stage II	C	YES	R0	C		4.158	H	No	2.469	H	0	1862
TCGA-FY-A3ON-01	TCGA-FY-A3ON-01	Primary Tumor	Thyroid Papillary Carcinoma - Classical/usual	595	0	20	MALE	Stage I	C	YES	R0	C		1.951	L	No	2.449	H	0	595
TCGA-EM-A3AK-01	TCGA-EM-A3AK-01	Primary Tumor	Thyroid Papillary Carcinoma - Classical/usual	477	0	62	FEMALE	Stage I	C	NO	R0	C		3.431	H	No	2.445	H	0	477
TCGA-EM-A3FM-01	TCGA-EM-A3FM-01	Primary Tumor	Thyroid Papillary Carcinoma - Classical/usual	514	1	57	MALE	Stage IVA	B	YES	R0	C		2.763	H	No	2.418	H	0	639
TCGA-EL-A3H1-01	TCGA-EL-A3H1-01	Primary Tumor	Thyroid Papillary Carcinoma - Classical/usual	1500	0	66	FEMALE	Stage I	C	YES	R0	C		2.903	H	No	2.411	H	1	1500
TCGA-DJ-A3VE-01	TCGA-DJ-A3VE-01	Primary Tumor	Thyroid Papillary Carcinoma - Classical/usual	577	0	50	MALE	Stage I	C	NO	R0	C		2.276	H	No	2.386	H	0	577
TCGA-EL-A4KD-01	TCGA-EL-A4KD-01	Primary Tumor	Thyroid Papillary Carcinoma - Classical/usual	1326	0	41	MALE	Stage I	C	YES	R0	C		3.24	H	No	2.385	H	0	1326
TCGA-EM-A2P0-01	TCGA-EM-A2P0-01	Primary Tumor	Thyroid Papillary Carcinoma - Classical/usual	535	0	33	MALE	Stage I	C	YES	R0	C		3.164	H	No	2.366	H	0	535
TCGA-EM-A4FF-01	TCGA-EM-A4FF-01	Primary Tumor	Thyroid Papillary Carcinoma - Classical/usual	1785	1	40	FEMALE	Stage I	C	YES	R1	B		3.181	H	No	2.332	H	0	2573
TCGA-CE-A3ME-01	TCGA-CE-A3ME-01	Primary Tumor	Thyroid Papillary Carcinoma - Classical/usual	379	0	51	FEMALE	Stage II	C	NO	R0	C		2.853	H	No	2.33	H	0	379
TCGA-ET-A25J-01	TCGA-ET-A25J-01	Primary Tumor	Thyroid Papillary Carcinoma - Classical/usual	2359	0	40	FEMALE	Stage I	C	YES	R0	C		2.895	H	No	2.317	H	0	2359
TCGA-EM-A3AN-01	TCGA-EM-A3AN-01	Primary Tumor	Thyroid Papillary Carcinoma - Classical/usual	1006	0	36	FEMALE	Stage I	C	YES	R1	B		1.425	L	No	2.302	H	0	1006
TCGA-EL-A4KH-01	TCGA-EL-A4KH-01	Primary Tumor	Thyroid Papillary Carcinoma - Classical/usual	823	0	36	FEMALE	Stage I	C	YES	R0	C		3.254	H	No	2.287	H	0	823
TCGA-EL-A3N3-01	TCGA-EL-A3N3-01	Primary Tumor	Thyroid Papillary Carcinoma - Classical/usual	5423	0	53	FEMALE	Stage II	C	YES	R0	C		3.47	H	No	2.257	H	0	5423
TCGA-DE-A4MB-01	TCGA-DE-A4MB-01	Primary Tumor	Thyroid Papillary Carcinoma - Classical/usual	352	0	79	FEMALE	Stage IVA	B	YES	R1	B		3.72	H	No	2.235	H	0	352
TCGA-EL-A3ZG-01	TCGA-EL-A3ZG-01	Primary Tumor	Thyroid Papillary Carcinoma - Classical/usual	2724	0	15	MALE	Stage I	C	YES	R0	C		3.072	H	No	2.234	H	0	2724
TCGA-DJ-A2PV-01	TCGA-DJ-A2PV-01	Primary Tumor	Thyroid Papillary Carcinoma - Classical/usual	973	0	53	FEMALE	Stage II	C	NO	R0	C	NO	3.147	H	No	2.202	H	0	973
TCGA-DJ-A2Q7-01	TCGA-DJ-A2Q7-01	Primary Tumor	Thyroid Papillary Carcinoma - Classical/usual	1068	0	52	FEMALE	Stage III	B	NO	R0	C	NO	3.613	H	No	2.194	H	0	1068
TCGA-J8-A4HW-01	TCGA-J8-A4HW-01	Primary Tumor	Thyroid Papillary Carcinoma - Classical/usual	79	0	59	FEMALE	Stage III	B	YES	R0	C		2.891	H	No	2.191	H	0	79
TCGA-J8-A3O0-01	TCGA-J8-A3O0-01	Primary Tumor	Thyroid Papillary Carcinoma - Classical/usual	1313	0	38	MALE	Stage I	C	NO	R0	C		2.451	H	No	2.174	H	0	1313
TCGA-ET-A3DR-01	TCGA-ET-A3DR-01	Primary Tumor	Thyroid Papillary Carcinoma - Classical/usual	2451	0	42	FEMALE	Stage I	C	NO	R0	C		3.396	H	No	2.173	H	0	2451
TCGA-EL-A3CL-01	TCGA-EL-A3CL-01	Primary Tumor	Thyroid Papillary Carcinoma - Classical/usual	963	0	70	FEMALE	Stage II	C	NO	R0	C		2.501	H	No	2.168	H	1	963
TCGA-DE-A0Y3-01	TCGA-DE-A0Y3-01	Primary Tumor	Thyroid Papillary Carcinoma - Classical/usual	30	1	60	FEMALE	Stage IVC	B	YES	R1	B	YES	2.479	H	No	2.148	H	0	1526
TCGA-BJ-A0Z3-01	TCGA-BJ-A0Z3-01	Primary Tumor	Thyroid Papillary Carcinoma - Classical/usual	497	0	33	FEMALE	Stage I	C	YES	RX		NO	3.674	H	No	2.137	H	0	497
TCGA-EM-A3FJ-01	TCGA-EM-A3FJ-01	Primary Tumor	Thyroid Papillary Carcinoma - Classical/usual	850	0	24	FEMALE	Stage I	C	YES	R0	C		2.641	H	No	2.134	H	0	850
TCGA-FY-A3R7-01	TCGA-FY-A3R7-01	Primary Tumor	Thyroid Papillary Carcinoma - Classical/usual	495	0	50	FEMALE	Stage III	B					2.56	H	No	2.126	H	0	495
TCGA-ET-A40S-01	TCGA-ET-A40S-01	Primary Tumor	Thyroid Papillary Carcinoma - Classical/usual	1223	0	62	MALE	Stage II	C	YES	RX			2.374	H	No	2.089	H	0	1223
TCGA-FY-A40L-01	TCGA-FY-A40L-01	Primary Tumor	Thyroid Papillary Carcinoma - Classical/usual	726	0	55	FEMALE	Stage IVA	B	YES	RX			2.089	H	No	2.089	H	0	726
TCGA-EL-A4KG-01	TCGA-EL-A4KG-01	Primary Tumor	Thyroid Papillary Carcinoma - Classical/usual	739	0	35	FEMALE	Stage I	C	NO	R0	C		3.118	H	No	2.088	H	0	739
TCGA-ET-A39S-01	TCGA-ET-A39S-01	Primary Tumor	Thyroid Papillary Carcinoma - Classical/usual	1676	0	27	FEMALE	Stage I	C		R0	C		3.036	H	No	2.085	H	0	1676
TCGA-BJ-A4O8-01	TCGA-BJ-A4O8-01	Primary Tumor	Thyroid Papillary Carcinoma - Classical/usual	591	0	47	MALE	Stage III	B	YES	R0	C		2.648	H	No	2.085	H	0	591
TCGA-ET-A3DP-01	TCGA-ET-A3DP-01	Primary Tumor	Thyroid Papillary Carcinoma - Classical/usual	2877	0	43	FEMALE	Stage I	C	NO	R0	C		3.974	H	No	2.083	H	0	2877
TCGA-KS-A4I9-01	TCGA-KS-A4I9-01	Primary Tumor	Thyroid Papillary Carcinoma - Classical/usual	2658	0	46	FEMALE	Stage I	C	YES	R0	C		2.664	H	No	2.041	H	0	2658
TCGA-DJ-A3UZ-01	TCGA-DJ-A3UZ-01	Primary Tumor	Thyroid Papillary Carcinoma - Classical/usual	1246	0	70	FEMALE	Stage III	B	NO	R0	C		3.235	H	No	2.01	H	0	1246
TCGA-FY-A4B3-01	TCGA-FY-A4B3-01	Primary Tumor	Thyroid Papillary Carcinoma - Classical/usual	427	0	51	MALE	Stage III	B		R1	B		3.116	H	No	2.001	H	0	427
TCGA-ET-A40T-01	TCGA-ET-A40T-01	Primary Tumor	Thyroid Papillary Carcinoma - Classical/usual	1140	0	26	FEMALE	Stage I	C	YES	RX			2.793	H	No	1.987	H	0	1140
TCGA-FY-A4B4-01	TCGA-FY-A4B4-01	Primary Tumor	Thyroid Papillary Carcinoma - Classical/usual	657	0	62	FEMALE	Stage III	B	YES	R1	B		2.114	H	No	1.985	H	0	657
TCGA-DE-A69J-01	TCGA-DE-A69J-01	Primary Tumor	Thyroid Papillary Carcinoma - Classical/usual	447	0	34	FEMALE	Stage I	C	YES	R0	C		2.624	H	No	1.982	H	0	447
TCGA-J8-A3YG-01	TCGA-J8-A3YG-01	Primary Tumor	Thyroid Papillary Carcinoma - Classical/usual	678	0	54	FEMALE	Stage III	B	YES	R0	C		2.699	H	No	1.955	H	0	678
TCGA-BJ-A28Z-01	TCGA-BJ-A28Z-01	Primary Tumor	Thyroid Papillary Carcinoma - Classical/usual	337	0	46	FEMALE	Stage III	B	YES				2.844	H	No	1.946	H	0	337
TCGA-DE-A69K-01	TCGA-DE-A69K-01	Primary Tumor	Thyroid Papillary Carcinoma - Classical/usual	434	1	58	FEMALE	Stage III	B	YES	R1	B		3.349	H	No	1.925	H	0	434
TCGA-BJ-A0Z0-01	TCGA-BJ-A0Z0-01	Primary Tumor	Thyroid Papillary Carcinoma - Classical/usual	419	0	55	MALE	Stage II	C	YES	R0	C	NO	2.52	H	No	1.912	H	0	419
TCGA-KS-A4I5-01	TCGA-KS-A4I5-01	Primary Tumor	Thyroid Papillary Carcinoma - Classical/usual	567	0	49	FEMALE	Stage IVA	B	YES	R0	C		0	L	No	1.895	H	0	567
TCGA-DJ-A3VD-01	TCGA-DJ-A3VD-01	Primary Tumor	Thyroid Papillary Carcinoma - Classical/usual	1238	0	32	FEMALE	Stage I	C	YES	R0	C		3.697	H	No	1.889	H	0	1238
TCGA-BJ-A3F0-01	TCGA-BJ-A3F0-01	Primary Tumor	Thyroid Papillary Carcinoma - Classical/usual	424	0	64	FEMALE	Stage I	C	NO	R0	C		3.499	H	No	1.876	H	0	424
TCGA-EL-A3D1-01	TCGA-EL-A3D1-01	Primary Tumor	Thyroid Papillary Carcinoma - Classical/usual	2997	0	39	MALE	Stage I	C	YES	R0	C		3.083	H	No	1.863	H	0	2997
TCGA-BJ-A28W-01	TCGA-BJ-A28W-01	Primary Tumor	Thyroid Papillary Carcinoma - Classical/usual	344	0	32	FEMALE	Stage I	C	NO				3.443	H	No	1.861	H	0	344
TCGA-EL-A4KI-01	TCGA-EL-A4KI-01	Primary Tumor	Thyroid Papillary Carcinoma - Classical/usual	265	1	63	MALE	Stage III	B	YES	R0	C		1.666	L	No	1.852	H	0	727
TCGA-EM-A4FV-01	TCGA-EM-A4FV-01	Primary Tumor	Thyroid Papillary Carcinoma - Classical/usual	744	0	64	FEMALE	Stage I	C	NO	R0	C		1.451	L	No	1.848	H	0	744
TCGA-DJ-A2PU-01	TCGA-DJ-A2PU-01	Primary Tumor	Thyroid Papillary Carcinoma - Classical/usual	1033	0	52	FEMALE	Stage II	C	NO	R0	C	NO	2.448	H	No	1.826	H	0	1033
TCGA-EL-A3MY-01	TCGA-EL-A3MY-01	Primary Tumor	Thyroid Papillary Carcinoma - Classical/usual	533	0	81	MALE	Stage IVC	B	YES	RX			2.416	H	No	1.82	H	1	533
TCGA-BJ-A2NA-01	TCGA-BJ-A2NA-01	Primary Tumor	Thyroid Papillary Carcinoma - Classical/usual	127	1	77	MALE	Stage III	B	NO	R1	B		2.981	H	No	1.811	H	0	577
TCGA-DE-A4M8-01	TCGA-DE-A4M8-01	Primary Tumor	Thyroid Papillary Carcinoma - Classical/usual	564	0	61	FEMALE	Stage III	B	YES	R0	C		2.896	H	No	1.798	H	0	564
TCGA-DJ-A4UL-01	TCGA-DJ-A4UL-01	Primary Tumor	Thyroid Papillary Carcinoma - Classical/usual	939	0	68	FEMALE	Stage I	C	NO	R0	C		1.605	L	No	1.787	H	0	939
TCGA-EL-A3CR-01	TCGA-EL-A3CR-01	Primary Tumor	Thyroid Papillary Carcinoma - Classical/usual	233	0	78	FEMALE	Stage III	B	NO	R1	B		3.174	H	No	1.783	H	1	233
TCGA-ET-A3BV-01	TCGA-ET-A3BV-01	Primary Tumor	Thyroid Papillary Carcinoma - Classical/usual	1279	1	47	FEMALE	Stage III	B	YES	R0	C		2.087	L	No	1.781	H	0	2294
TCGA-EM-A3SX-01	TCGA-EM-A3SX-01	Primary Tumor	Thyroid Papillary Carcinoma - Classical/usual	908	0	28	FEMALE	Stage I	C	YES	R1	B		2.784	H	No	1.776	H	0	908
TCGA-CE-A27D-01	TCGA-CE-A27D-01	Primary Tumor	Thyroid Papillary Carcinoma - Classical/usual	374	0	28	FEMALE	Stage I	C	NO	R0	C		2.77	H	No	1.776	H	0	374
TCGA-E8-A436-01	TCGA-E8-A436-01	Primary Tumor	Thyroid Papillary Carcinoma - Classical/usual	35	0	53	FEMALE	Stage IVA	B		R0	C		2.157	H	No	1.775	H	0	35
TCGA-EL-A3CO-01	TCGA-EL-A3CO-01	Primary Tumor	Thyroid Papillary Carcinoma - Classical/usual	2973	0	88	MALE	Stage III	B	YES	R1	B		2.546	H	No	1.774	H	1	2973
TCGA-ET-A3DU-01	TCGA-ET-A3DU-01	Primary Tumor	Thyroid Papillary Carcinoma - Classical/usual	1911	0	21	FEMALE	Stage I	C	YES	R1	B		2.837	H	No	1.75	H	0	1911
TCGA-H2-A422-01	TCGA-H2-A422-01	Primary Tumor	Thyroid Papillary Carcinoma - Classical/usual	566	0	40	FEMALE	Stage I	C	YES	RX			1.009	L	No	1.75	H	0	566
TCGA-FY-A3I4-01	TCGA-FY-A3I4-01	Primary Tumor	Thyroid Papillary Carcinoma - Classical/usual	542	0	34	FEMALE	Stage I	C	YES	R0	C		3.996	H	No	1.749	H	0	542
TCGA-DJ-A13O-01	TCGA-DJ-A13O-01	Primary Tumor	Thyroid Papillary Carcinoma - Classical/usual	1161	0	56	MALE	Stage I	C	NO	R0	C	NO	2.246	H	No	1.74	H	0	1161
TCGA-DE-A4M9-01	TCGA-DE-A4M9-01	Primary Tumor	Thyroid Papillary Carcinoma - Classical/usual	573	0	28	MALE	Stage I	C	YES	R1	B		2.841	H	No	1.727	H	0	573
TCGA-FY-A40K-01	TCGA-FY-A40K-01	Primary Tumor	Thyroid Papillary Carcinoma - Classical/usual	461	0	46	FEMALE	Stage I	C	YES	R0	C		2.474	H	No	1.713	H	0	461
TCGA-EL-A3CN-01	TCGA-EL-A3CN-01	Primary Tumor	Thyroid Papillary Carcinoma - Classical/usual	4731	0	47	FEMALE	Stage II	C	NO	R2	B		2.473	H	No	1.712	H	0	4731
TCGA-EM-A2OX-01	TCGA-EM-A2OX-01	Primary Tumor	Thyroid Papillary Carcinoma - Classical/usual	600	0	46	MALE	Stage IVA	B	YES	R0	C		1.527	L	No	1.704	H	0	600
TCGA-DJ-A3UM-01	TCGA-DJ-A3UM-01	Primary Tumor	Thyroid Papillary Carcinoma - Classical/usual	944	0	45	FEMALE	Stage I	C	NO	R0	C		2.025	L	No	1.693	H	0	944
TCGA-DJ-A3UX-01	TCGA-DJ-A3UX-01	Primary Tumor	Thyroid Papillary Carcinoma - Classical/usual	345	0	46	FEMALE	Stage I	C	NO	R0	C		2.873	H	No	1.684	H	0	345
TCGA-DJ-A1QI-01	TCGA-DJ-A1QI-01	Primary Tumor	Thyroid Papillary Carcinoma - Classical/usual	455	0	63	FEMALE	Stage II	C	NO	R0	C	NO	2.988	H	No	1.681	H	0	455
TCGA-FK-A3SH-01	TCGA-FK-A3SH-01	Primary Tumor	Thyroid Papillary Carcinoma - Classical/usual	1463	0	50	FEMALE	Stage III	B	YES	R0	C		2.862	H	No	1.676	H	0	1463
TCGA-EM-A3FR-01	TCGA-EM-A3FR-01	Primary Tumor	Thyroid Papillary Carcinoma - Classical/usual	457	0	55	FEMALE	Stage III	B	YES	R0	C		0.9554	L	No	1.674	H	0	457
TCGA-DJ-A2PN-01	TCGA-DJ-A2PN-01	Primary Tumor	Thyroid Papillary Carcinoma - Classical/usual	307	0	70	FEMALE	Stage I	C	NO	R0	C	NO	2.979	H	No	1.673	H	0	307
TCGA-FK-A3SD-01	TCGA-FK-A3SD-01	Primary Tumor	Thyroid Papillary Carcinoma - Classical/usual	32	0	61	FEMALE	Stage I	C	NO	R0	C		1.516	L	No	1.664	H	0	32
TCGA-ET-A25P-01	TCGA-ET-A25P-01	Primary Tumor	Thyroid Papillary Carcinoma - Classical/usual	559	0	24	FEMALE	Stage I	C		R0	C		2.951	H	No	1.652	H	0	559
TCGA-FY-A3RA-01	TCGA-FY-A3RA-01	Primary Tumor	Thyroid Papillary Carcinoma - Classical/usual	550	0	21	FEMALE	Stage I	C	YES	R0	C		1.642	L	No	1.642	H	0	550
TCGA-EL-A3GZ-01	TCGA-EL-A3GZ-01	Primary Tumor	Thyroid Papillary Carcinoma - Classical/usual	4258	0	34	FEMALE	Stage I	C	YES	R0	C		2.553	H	No	1.626	H	0	4258
TCGA-CE-A481-01	TCGA-CE-A481-01	Primary Tumor	Thyroid Papillary Carcinoma - Classical/usual	346	0	41	FEMALE	Stage I	C	NO	R0	C		2.151	H	No	1.615	H	0	346
TCGA-ET-A3BN-01	TCGA-ET-A3BN-01	Primary Tumor	Thyroid Papillary Carcinoma - Classical/usual	859	0	33	FEMALE	Stage I	C		R0	C		2.529	H	No	1.607	H	0	859
TCGA-DJ-A3UK-01	TCGA-DJ-A3UK-01	Primary Tumor	Thyroid Papillary Carcinoma - Classical/usual	1123	0	35	FEMALE	Stage I	C	NO	R0	C		2.243	H	No	1.602	H	0	1123
TCGA-BJ-A291-01	TCGA-BJ-A291-01	Primary Tumor	Thyroid Papillary Carcinoma - Classical/usual	696	0	56	FEMALE	Stage I	C	YES				2.339	H	No	1.599	H	0	696
TCGA-EM-A3SU-01	TCGA-EM-A3SU-01	Primary Tumor	Thyroid Papillary Carcinoma - Classical/usual	911	0	43	FEMALE	Stage I	C	YES	R0	C		1.326	L	No	1.59	H	0	911
TCGA-FE-A236-01	TCGA-FE-A236-01	Primary Tumor	Thyroid Papillary Carcinoma - Classical/usual	2031	0	33	MALE	Stage I	C	NO	R0	C	NO	2.979	H	No	1.589	H	0	2031
TCGA-EL-A3GR-01	TCGA-EL-A3GR-01	Primary Tumor	Thyroid Papillary Carcinoma - Classical/usual	3501	0	31	FEMALE	Stage I	C	YES	R0	C		4.088	H	No	1.585	H	0	3501
TCGA-DJ-A1QE-01	TCGA-DJ-A1QE-01	Primary Tumor	Thyroid Papillary Carcinoma - Classical/usual	4134	0	62	FEMALE	Stage III	B	NO	R0	C	NO	2.939	H	No	1.585	H	0	4134
TCGA-FE-A237-01	TCGA-FE-A237-01	Primary Tumor	Thyroid Papillary Carcinoma - Classical/usual	3431	0	19	FEMALE	Stage I	C	YES	R0	C	NO	2.651	H	No	1.576	H	0	3431
TCGA-EL-A3H8-01	TCGA-EL-A3H8-01	Primary Tumor	Thyroid Papillary Carcinoma - Classical/usual	4577	0	35	FEMALE	Stage I	C	NO	R0	C		2.95	H	No	1.574	H	0	4577
TCGA-BJ-A2N7-01	TCGA-BJ-A2N7-01	Primary Tumor	Thyroid Papillary Carcinoma - Classical/usual	559	0	30	FEMALE	Stage I	C	YES	R0	C		3.149	H	No	1.57	H	0	559
TCGA-E8-A2JQ-01	TCGA-E8-A2JQ-01	Primary Tumor	Thyroid Papillary Carcinoma - Classical/usual	356	0	18	FEMALE	Stage I	C	YES				1.983	L	No	1.57	H	0	356
TCGA-EL-A3N2-01	TCGA-EL-A3N2-01	Primary Tumor	Thyroid Papillary Carcinoma - Classical/usual	902	0	24	FEMALE	Stage I	C	YES	R0	C		3.033	H	No	1.566	H	0	902
TCGA-EL-A3ZH-01	TCGA-EL-A3ZH-01	Primary Tumor	Thyroid Papillary Carcinoma - Classical/usual	2773	0	42	FEMALE	Stage I	C	YES	R0	C		1.968	L	No	1.557	H	0	2773
TCGA-DJ-A2PS-01	TCGA-DJ-A2PS-01	Primary Tumor	Thyroid Papillary Carcinoma - Classical/usual	797	0	40	FEMALE	Stage I	C	YES	R0	C	NO	2.395	H	No	1.554	H	0	797
TCGA-MK-A4N6-01	TCGA-MK-A4N6-01	Primary Tumor	Thyroid Papillary Carcinoma - Classical/usual	1098	0	35	MALE	Stage I	C	YES	R0	C		2.755	H	No	1.544	H	0	1098
TCGA-E8-A437-01	TCGA-E8-A437-01	Primary Tumor	Thyroid Papillary Carcinoma - Classical/usual	1213	0	57	FEMALE	Stage I	C	NO	RX			3.099	H	No	1.532	H	0	1213
TCGA-CE-A483-01	TCGA-CE-A483-01	Primary Tumor	Thyroid Papillary Carcinoma - Classical/usual	457	0	34	FEMALE	Stage I	C	NO	R0	C		2.723	H	No	1.52	H	0	457
TCGA-EL-A3H7-01	TCGA-EL-A3H7-01	Primary Tumor	Thyroid Papillary Carcinoma - Classical/usual	4228	0	36	FEMALE	Stage I	C	NO	R0	C		2.652	H	No	1.519	H	0	4228
TCGA-H2-A3RI-01	TCGA-H2-A3RI-01	Primary Tumor	Thyroid Papillary Carcinoma - Classical/usual	279	1	29	FEMALE	Stage I	C	YES				1.87	L	No	1.516	H	0	335
TCGA-E8-A418-01	TCGA-E8-A418-01	Primary Tumor	Thyroid Papillary Carcinoma - Classical/usual	92	0	75	FEMALE	Stage IVA	B	NO	RX			1.201	L	No	1.495	H	0	92
TCGA-DJ-A3V3-01	TCGA-DJ-A3V3-01	Primary Tumor	Thyroid Papillary Carcinoma - Classical/usual	931	0	57	FEMALE	Stage II	C	NO	R0	C		2.093	H	No	1.493	H	0	931
TCGA-DJ-A13T-01	TCGA-DJ-A13T-01	Primary Tumor	Thyroid Papillary Carcinoma - Classical/usual	1709	0	37	FEMALE	Stage I	C	NO	R0	C	NO	1.986	L	No	1.474	H	0	1709
TCGA-FY-A3R6-01	TCGA-FY-A3R6-01	Primary Tumor	Thyroid Papillary Carcinoma - Classical/usual	423	0	57	FEMALE	Stage IVA	B	YES	R0	C		2.177	H	No	1.465	H	0	423
TCGA-EM-A1CS-01	TCGA-EM-A1CS-01	Primary Tumor	Thyroid Papillary Carcinoma - Classical/usual	817	0	55	FEMALE	Stage I	C	NO	R0	C	NO	1.975	L	No	1.464	H	0	817
TCGA-DJ-A3UN-01	TCGA-DJ-A3UN-01	Primary Tumor	Thyroid Papillary Carcinoma - Classical/usual	986	0	51	FEMALE	Stage I	C	NO	R0	C		1.023	L	No	1.444	H	0	986
TCGA-DJ-A1QN-01	TCGA-DJ-A1QN-01	Primary Tumor	Thyroid Papillary Carcinoma - Classical/usual	1295	0	42	FEMALE	Stage I	C	NO	R0	C	NO	1.836	L	No	1.44	H	0	1295
TCGA-BJ-A3EZ-01	TCGA-BJ-A3EZ-01	Primary Tumor	Thyroid Papillary Carcinoma - Classical/usual	487	0	51	MALE	Stage IVA	B	YES	R1	B		3.018	H	No	1.435	H	0	487
TCGA-DJ-A2QC-01	TCGA-DJ-A2QC-01	Primary Tumor	Thyroid Papillary Carcinoma - Classical/usual	1215	0	70	FEMALE	Stage II	C	NO	R0	C	NO	2.708	H	No	1.434	H	0	1215
TCGA-BJ-A0ZJ-01	TCGA-BJ-A0ZJ-01	Primary Tumor	Thyroid Papillary Carcinoma - Classical/usual	1280	0	36	MALE	Stage I	C	YES	R0	C	NO	1.432	L	No	1.432	H	0	1280
TCGA-ET-A39R-01	TCGA-ET-A39R-01	Primary Tumor	Thyroid Papillary Carcinoma - Classical/usual	2863	0	24	FEMALE	Stage I	C	NO	R0	C		3.221	H	No	1.414	H	0	2863
TCGA-J8-A4HY-01	TCGA-J8-A4HY-01	Primary Tumor	Thyroid Papillary Carcinoma - Classical/usual	6	0	68	FEMALE	Stage IVA	B	NO	R0	C		1.962	L	No	1.409	H	0	6
TCGA-EL-A3H4-01	TCGA-EL-A3H4-01	Primary Tumor	Thyroid Papillary Carcinoma - Classical/usual	1512	0	46	FEMALE	Stage IVA	B	YES	R0	C		1.215	L	No	1.407	H	0	1512
TCGA-EL-A3TB-01	TCGA-EL-A3TB-01	Primary Tumor	Thyroid Papillary Carcinoma - Classical/usual	2519	0	47	FEMALE	Stage III	B	YES	R0	C		2.645	H	No	1.401	H	0	2519
TCGA-FY-A4B0-01	TCGA-FY-A4B0-01	Primary Tumor	Thyroid Papillary Carcinoma - Classical/usual	420	0	76	MALE	Stage I	C	YES	R1	B		2.216	H	No	1.39	H	0	420
TCGA-EL-A3T1-01	TCGA-EL-A3T1-01	Primary Tumor	Thyroid Papillary Carcinoma - Classical/usual	3941	0	38	FEMALE	Stage I	C	NO	R0	C		2.482	H	No	1.389	H	0	3941
TCGA-EL-A3ZT-01	TCGA-EL-A3ZT-01	Primary Tumor	Thyroid Papillary Carcinoma - Classical/usual	1808	0	35	MALE	Stage I	C	YES	R0	C		1.77	L	No	1.383	H	0	1808
TCGA-EL-A3ZP-01	TCGA-EL-A3ZP-01	Primary Tumor	Thyroid Papillary Carcinoma - Classical/usual	1992	0	19	MALE	Stage I	C	YES	R0	C		0.8421	L	No	1.37	H	0	1992
TCGA-EL-A3T3-01	TCGA-EL-A3T3-01	Primary Tumor	Thyroid Papillary Carcinoma - Classical/usual	4017	0	63	MALE	Stage II	C	YES	R0	C		2.506	H	No	1.357	H	0	4017
TCGA-H2-A2K9-01	TCGA-H2-A2K9-01	Primary Tumor	Thyroid Papillary Carcinoma - Classical/usual	659	0	25	MALE	Stage I	C	YES			NO	2.813	H	No	1.354	H	0	659
TCGA-MK-A4N7-01	TCGA-MK-A4N7-01	Primary Tumor	Thyroid Papillary Carcinoma - Classical/usual	987	0	20	FEMALE	Stage I	C	YES	R0	C		2.942	H	No	1.333	H	0	987
TCGA-DE-A4MD-01	TCGA-DE-A4MD-01	Primary Tumor	Thyroid Papillary Carcinoma - Classical/usual	267	1	71	MALE	Stage IVA	B	YES	R0	C		2.008	L	No	1.328	H	0	764
TCGA-J8-A3NZ-01	TCGA-J8-A3NZ-01	Primary Tumor	Thyroid Papillary Carcinoma - Classical/usual	524	0	52	FEMALE	Stage III	B	YES	R0	C		2.106	H	No	1.323	H	0	524
TCGA-ET-A25N-01	TCGA-ET-A25N-01	Primary Tumor	Thyroid Papillary Carcinoma - Classical/usual	1928	0	28	FEMALE	Stage I	C	YES	R0	C		2.358	H	No	1.322	H	0	1928
TCGA-ET-A25O-01	TCGA-ET-A25O-01	Primary Tumor	Thyroid Papillary Carcinoma - Classical/usual	1986	0	35	FEMALE	Stage I	C	YES	R0	C		2.195	H	No	1.317	H	0	1986
TCGA-ET-A2MY-01	TCGA-ET-A2MY-01	Primary Tumor	Thyroid Papillary Carcinoma - Classical/usual	1787	0	72	FEMALE	Stage I	C	YES	R0	C		1.514	L	No	1.313	H	0	1787
TCGA-FE-A235-01	TCGA-FE-A235-01	Primary Tumor	Thyroid Papillary Carcinoma - Classical/usual	3571	0	26	FEMALE	Stage I	C	YES	R0	C	NO	1.982	L	No	1.308	H	0	3571
TCGA-DJ-A3V2-01	TCGA-DJ-A3V2-01	Primary Tumor	Thyroid Papillary Carcinoma - Classical/usual	615	0	44	FEMALE	Stage I	C	NO	R0	C		1.47	L	No	1.308	H	0	615
TCGA-DJ-A4V0-01	TCGA-DJ-A4V0-01	Primary Tumor	Thyroid Papillary Carcinoma - Classical/usual	1081	0	36	FEMALE	Stage I	C	NO	R0	C		2.931	H	No	1.306	H	0	1081
TCGA-J8-A3YD-01	TCGA-J8-A3YD-01	Primary Tumor	Thyroid Papillary Carcinoma - Classical/usual	968	0	47	FEMALE	Stage III	B	YES	R0	C		1.68	L	No	1.304	H	0	968
TCGA-EL-A3ZK-01	TCGA-EL-A3ZK-01	Primary Tumor	Thyroid Papillary Carcinoma - Classical/usual	1575	0	41	FEMALE	Stage I	C	YES	R0	C		2.203	H	No	1.288	H	0	1575
TCGA-EL-A4K0-01	TCGA-EL-A4K0-01	Primary Tumor	Thyroid Papillary Carcinoma - Classical/usual	944	0	54	FEMALE	Stage I	C	NO	RX			2.203	H	No	1.288	H	0	944
TCGA-E8-A44K-01	TCGA-E8-A44K-01	Primary Tumor	Thyroid Papillary Carcinoma - Classical/usual	943	0	50	FEMALE	Stage I	C	YES	R0	C		3.064	H	No	1.251	H	0	943
TCGA-EL-A4JX-01	TCGA-EL-A4JX-01	Primary Tumor	Thyroid Papillary Carcinoma - Classical/usual	1398	0	31	FEMALE	Stage I	C	NO	R0	C		2.141	H	No	1.241	H	0	1398
TCGA-E8-A415-01	TCGA-E8-A415-01	Primary Tumor	Thyroid Papillary Carcinoma - Classical/usual	944	0	39	FEMALE	Stage I	C	NO	R0	C		3.105	H	No	1.238	H	0	944
TCGA-KS-A4I3-01	TCGA-KS-A4I3-01	Primary Tumor	Thyroid Papillary Carcinoma - Classical/usual	1329	0	41	MALE	Stage I	C	YES	R1	B		2.452	H	No	1.227	H	0	1329
TCGA-FE-A239-01	TCGA-FE-A239-01	Primary Tumor	Thyroid Papillary Carcinoma - Classical/usual	933	1	82	MALE	Stage III	B	YES	R0	C	NO	2.409	H	No	1.218	H	1	1023
TCGA-BJ-A45K-01	TCGA-BJ-A45K-01	Primary Tumor	Thyroid Papillary Carcinoma - Classical/usual	705	0	33	MALE	Stage I	C	YES				2.99	H	No	1.216	H	0	705
TCGA-MK-A4N9-01	TCGA-MK-A4N9-01	Primary Tumor	Thyroid Papillary Carcinoma - Classical/usual	919	0	41	FEMALE	Stage I	C	YES	R0	C		2	L	No	1.193	H	0	919
TCGA-IM-A3ED-01	TCGA-IM-A3ED-01	Primary Tumor	Thyroid Papillary Carcinoma - Classical/usual	1442	0	58	FEMALE	Stage I	C	NO	R0	C		2.174	H	No	1.188	H	0	1442
TCGA-DJ-A3VI-01	TCGA-DJ-A3VI-01	Primary Tumor	Thyroid Papillary Carcinoma - Classical/usual	95	0	52	FEMALE	Stage III	B	NO	R0	C		1.677	L	No	1.173	H	0	95
TCGA-FE-A23A-01	TCGA-FE-A23A-01	Primary Tumor	Thyroid Papillary Carcinoma - Classical/usual	2489	0	27	FEMALE	Stage I	C	NO	R0	C	NO	1.674	L	No	1.171	H	0	2489
TCGA-DJ-A3UV-01	TCGA-DJ-A3UV-01	Primary Tumor	Thyroid Papillary Carcinoma - Classical/usual	1466	0	18	FEMALE	Stage I	C	NO	R0	C		1.924	L	No	1.165	H	0	1466
TCGA-BJ-A3PU-01	TCGA-BJ-A3PU-01	Primary Tumor	Thyroid Papillary Carcinoma - Classical/usual	567	0	52	MALE	Stage III	B	YES	R0	C		2.467	H	No	1.161	H	0	567
TCGA-EL-A3T6-01	TCGA-EL-A3T6-01	Primary Tumor	Thyroid Papillary Carcinoma - Classical/usual	2988	0	34	FEMALE	Stage I	C	YES	R0	C		2.027	L	No	1.157	H	0	2988
TCGA-FY-A3NM-01	TCGA-FY-A3NM-01	Primary Tumor	Thyroid Papillary Carcinoma - Classical/usual	885	0	48	FEMALE	Stage III	B		R0	C		1.674	L	No	1.149	H	0	885
TCGA-FY-A3BL-01	TCGA-FY-A3BL-01	Primary Tumor	Thyroid Papillary Carcinoma - Classical/usual	621	0	29	MALE	Stage I	C	NO	R0	C		0.4844	L	No	1.136	H	0	621
TCGA-EL-A4JV-01	TCGA-EL-A4JV-01	Primary Tumor	Thyroid Papillary Carcinoma - Classical/usual	1748	0	41	FEMALE	Stage I	C	YES	R0	C		1.129	L	No	1.129	H	0	1748
TCGA-CE-A485-01	TCGA-CE-A485-01	Primary Tumor	Thyroid Papillary Carcinoma - Classical/usual	385	0	32	MALE	Stage I	C	NO	R0	C		1.984	L	No	1.076	H	0	385
TCGA-DJ-A4UP-01	TCGA-DJ-A4UP-01	Primary Tumor	Thyroid Papillary Carcinoma - Classical/usual	916	0	15	FEMALE	Stage I	C	YES	R0	C		3.3	H	No	1.075	H	0	916
TCGA-EL-A3ZS-01	TCGA-EL-A3ZS-01	Primary Tumor	Thyroid Papillary Carcinoma - Classical/usual	215	0	22	FEMALE	Stage I	C	YES	R0	C		2.213	H	No	1.064	H	0	215
TCGA-ET-A3BQ-01	TCGA-ET-A3BQ-01	Primary Tumor	Thyroid Papillary Carcinoma - Classical/usual	2331	0	27	FEMALE	Stage I	C	YES	R0	C		2.684	H	No	1.06	H	0	2331
TCGA-EL-A3ZR-01	TCGA-EL-A3ZR-01	Primary Tumor	Thyroid Papillary Carcinoma - Classical/usual	1830	0	46	FEMALE	Stage II	C	YES	R0	C		0	L	No	1.048	H	0	1830
TCGA-DJ-A4V2-01	TCGA-DJ-A4V2-01	Primary Tumor	Thyroid Papillary Carcinoma - Classical/usual	95	0	38	FEMALE	Stage I	C	NO	R0	C		1.473	L	No	1.046	H	0	95
TCGA-IM-A420-01	TCGA-IM-A420-01	Primary Tumor	Thyroid Papillary Carcinoma - Classical/usual	250	0	39	FEMALE	Stage I	C	NO	R0	C		1.929	L	No	1.038	H	0	250
TCGA-EL-A4K2-01	TCGA-EL-A4K2-01	Primary Tumor	Thyroid Papillary Carcinoma - Classical/usual	928	0	43	FEMALE	Stage I	C	NO	R0	C		0.4338	L	No	1.037	H	0	928
TCGA-ET-A25K-01	TCGA-ET-A25K-01	Primary Tumor	Thyroid Papillary Carcinoma - Classical/usual	2142	0	36	FEMALE	Stage I	C	YES	R0	C		2.054	L	No	1.036	H	0	2142
TCGA-DJ-A3UO-01	TCGA-DJ-A3UO-01	Primary Tumor	Thyroid Papillary Carcinoma - Classical/usual	641	1	63	MALE	Stage IVA	B	YES	R0	C		2.26	H	No	1.024	H	0	957
TCGA-BJ-A28R-01	TCGA-BJ-A28R-01	Primary Tumor	Thyroid Papillary Carcinoma - Classical/usual	1282	0	38	FEMALE	Stage I	C	NO				1.599	L	No	1.011	H	0	1282
TCGA-DJ-A13U-01	TCGA-DJ-A13U-01	Primary Tumor	Thyroid Papillary Carcinoma - Classical/usual	1590	0	60	MALE	Stage III	B	YES	R0	C	NO	1.008	L	No	1.008	H	0	1590
TCGA-FY-A3R9-01	TCGA-FY-A3R9-01	Primary Tumor	Thyroid Papillary Carcinoma - Classical/usual	504	0	66	FEMALE	Stage I	C	NO	R0	C		1.859	L	No	0.9891	H	0	504
TCGA-J8-A3YE-01	TCGA-J8-A3YE-01	Primary Tumor	Thyroid Papillary Carcinoma - Classical/usual	847	0	31	FEMALE	Stage I	C	YES	R0	C		2.195	H	No	0.9827	H	0	847
TCGA-EM-A22O-01	TCGA-EM-A22O-01	Primary Tumor	Thyroid Papillary Carcinoma - Classical/usual	1344	0	75	MALE	Stage IVA	B	YES	R1	B	NO	2.291	H	No	0.9809	H	0	1344
TCGA-EM-A3O7-01	TCGA-EM-A3O7-01	Primary Tumor	Thyroid Papillary Carcinoma - Classical/usual	223	0	46	FEMALE	Stage III	B	YES	R0	C		0.4015	L	No	0.9729	H	0	223
TCGA-EM-A3FK-01	TCGA-EM-A3FK-01	Primary Tumor	Thyroid Papillary Carcinoma - Classical/usual	723	0	30	FEMALE	Stage I	C	YES	R0	C		2.609	H	No	0.9684	H	0	723
TCGA-DJ-A3UY-01	TCGA-DJ-A3UY-01	Primary Tumor	Thyroid Papillary Carcinoma - Classical/usual	1091	0	32	FEMALE	Stage I	C	NO	R0	C		2.163	H	No	0.9626	H	0	1091
TCGA-EL-A3GS-01	TCGA-EL-A3GS-01	Primary Tumor	Thyroid Papillary Carcinoma - Classical/usual	1989	0	37	FEMALE	Stage I	C	NO	R0	C		1.535	L	No	0.9624	H	0	1989
TCGA-J8-A3YH-01	TCGA-J8-A3YH-01	Primary Tumor	Thyroid Papillary Carcinoma - Classical/usual	175	0	39	MALE	Stage I	C	YES	R0	C		1.942	L	No	0.9614	H	0	175
TCGA-ET-A3BS-01	TCGA-ET-A3BS-01	Primary Tumor	Thyroid Papillary Carcinoma - Classical/usual	176	0	42	MALE	Stage I	C	YES	R0	C		0.9537	L	No	0.9537	H	0	176
TCGA-EL-A3CW-01	TCGA-EL-A3CW-01	Primary Tumor	Thyroid Papillary Carcinoma - Classical/usual	1734	0	87	FEMALE	Stage III	B	NO	R0	C		3.226	H	No	0.9476	H	1	1734
TCGA-DJ-A2PR-01	TCGA-DJ-A2PR-01	Primary Tumor	Thyroid Papillary Carcinoma - Classical/usual	835	0	27	MALE	Stage I	C	NO	R0	C	NO	0.695	L	No	0.9474	H	0	835
TCGA-DJ-A3VA-01	TCGA-DJ-A3VA-01	Primary Tumor	Thyroid Papillary Carcinoma - Classical/usual	755	0	39	FEMALE	Stage I	C	NO	R0	C		2.682	H	No	0.928	H	0	755
TCGA-E8-A417-01	TCGA-E8-A417-01	Primary Tumor	Thyroid Papillary Carcinoma - Classical/usual	938	0	38	FEMALE	Stage I	C	YES	R0	C		1.877	L	No	0.9188	H	0	938
TCGA-IM-A3EB-01	TCGA-IM-A3EB-01	Primary Tumor	Thyroid Papillary Carcinoma - Classical/usual	1488	0	32	FEMALE	Stage I	C	YES	R0	C		1.128	L	No	0.9179	H	0	1488
TCGA-DJ-A1QF-01	TCGA-DJ-A1QF-01	Primary Tumor	Thyroid Papillary Carcinoma - Classical/usual	931	0	61	FEMALE	Stage II	C	NO	R0	C	NO	1.783	L	No	0.9165	H	0	931
TCGA-BJ-A3PT-01	TCGA-BJ-A3PT-01	Primary Tumor	Thyroid Papillary Carcinoma - Classical/usual	709	0	51	FEMALE	Stage III	B	YES				0.5214	L	No	0.9036	H	0	709
TCGA-BJ-A28S-01	TCGA-BJ-A28S-01	Primary Tumor	Thyroid Papillary Carcinoma - Classical/usual	640	0	79	MALE	Stage II	C	NO				2.419	H	No	0.9027	H	0	640
TCGA-ET-A3DO-01	TCGA-ET-A3DO-01	Primary Tumor	Thyroid Papillary Carcinoma - Classical/usual	659	1	33	FEMALE	Stage I	C	YES	R0	C		0.8781	L	No	0.8781	L	0	3552
TCGA-DJ-A3V9-01	TCGA-DJ-A3V9-01	Primary Tumor	Thyroid Papillary Carcinoma - Classical/usual	623	0	50	FEMALE	Stage IVA	B	YES	R0	C		1.259	L	No	0.8769	L	0	623
TCGA-KS-A4IC-01	TCGA-KS-A4IC-01	Primary Tumor	Thyroid Papillary Carcinoma - Classical/usual	1073	0	45	FEMALE	Stage III	B	YES	RX			0.8732	L	No	0.8732	L	0	1073
TCGA-E8-A44M-01	TCGA-E8-A44M-01	Primary Tumor	Thyroid Papillary Carcinoma - Classical/usual	917	0	23	FEMALE	Stage I	C	YES	R0	C		2.208	H	No	0.8514	L	0	917
TCGA-EL-A3H3-01	TCGA-EL-A3H3-01	Primary Tumor	Thyroid Papillary Carcinoma - Classical/usual	1319	0	19	FEMALE	Stage I	C	YES	R0	C		1.376	L	No	0.8462	L	0	1319
TCGA-ET-A39K-01	TCGA-ET-A39K-01	Primary Tumor	Thyroid Papillary Carcinoma - Classical/usual	786	1	48	FEMALE	Stage III	B	YES	R1	B		2.947	H	No	0.8399	L	0	3267
TCGA-EL-A3CZ-01	TCGA-EL-A3CZ-01	Primary Tumor	Thyroid Papillary Carcinoma - Classical/usual	1426	1	37	FEMALE	Stage I	C	YES	R1	B		0.8309	L	No	0.8309	L	0	2418
TCGA-L6-A4EP-01	TCGA-L6-A4EP-01	Primary Tumor	Thyroid Papillary Carcinoma - Classical/usual	1016	0	41	FEMALE	Stage I	C	YES	R0	C		2.499	H	No	0.828	L	0	1016
TCGA-ET-A3DT-01	TCGA-ET-A3DT-01	Primary Tumor	Thyroid Papillary Carcinoma - Classical/usual	1330	0	23	FEMALE	Stage I	C	NO	R0	C		1.106	L	No	0.8221	L	0	1330
TCGA-J8-A42S-01	TCGA-J8-A42S-01	Primary Tumor	Thyroid Papillary Carcinoma - Classical/usual	75	0	45	MALE	Stage III	B	NO	R0	C		2.568	H	No	0.8141	L	0	75
TCGA-BJ-A18Y-01	TCGA-BJ-A18Y-01	Primary Tumor	Thyroid Papillary Carcinoma - Classical/usual	1563	0	29	MALE	Stage I	C	YES	R0	C		2.819	H	No	0.8134	L	0	1563
TCGA-DO-A1K0-01	TCGA-DO-A1K0-01	Primary Tumor	Thyroid Papillary Carcinoma - Classical/usual	577	1	30	FEMALE	Stage I	C	YES	R0	C	YES	0	L	No	0.8089	L	0	655
TCGA-EL-A3T7-01	TCGA-EL-A3T7-01	Primary Tumor	Thyroid Papillary Carcinoma - Classical/usual	1256	0	47	FEMALE	Stage II	C	NO	R0	C		1.998	L	No	0.8061	L	0	1256
TCGA-DJ-A2Q4-01	TCGA-DJ-A2Q4-01	Primary Tumor	Thyroid Papillary Carcinoma - Classical/usual	1032	0	53	MALE	Stage III	B	NO	R0	C	NO	2.455	H	No	0.8051	L	0	1032
TCGA-BJ-A0ZA-01	TCGA-BJ-A0ZA-01	Primary Tumor	Thyroid Papillary Carcinoma - Classical/usual	574	0	67	FEMALE	Stage II	C	YES	R0	C	NO	0.801	L	No	0.801	L	0	574
TCGA-EM-A3AQ-01	TCGA-EM-A3AQ-01	Primary Tumor	Thyroid Papillary Carcinoma - Classical/usual	904	0	85	FEMALE	Stage I	C	NO	R0	C		1.077	L	No	0.7991	L	0	904
TCGA-BJ-A45C-01	TCGA-BJ-A45C-01	Primary Tumor	Thyroid Papillary Carcinoma - Classical/usual	243	0	78	MALE	Stage III	B	YES				0.4525	L	No	0.7965	L	1	243
TCGA-EL-A3TA-01	TCGA-EL-A3TA-01	Primary Tumor	Thyroid Papillary Carcinoma - Classical/usual	2035	0	42	MALE	Stage I	C	NO	R0	C		2.704	H	No	0.7953	L	0	2035
TCGA-KS-A41J-01	TCGA-KS-A41J-01	Primary Tumor	Thyroid Papillary Carcinoma - Classical/usual	477	0	28	FEMALE	Stage I	C	YES	R0	C		1.296	L	No	0.7889	L	0	477
TCGA-EM-A22K-01	TCGA-EM-A22K-01	Primary Tumor	Thyroid Papillary Carcinoma - Classical/usual	479	0	46	FEMALE	Stage IVA	B	YES	R1	B	NO	1.485	L	No	0.7825	L	0	479
TCGA-EL-A4JW-01	TCGA-EL-A4JW-01	Primary Tumor	Thyroid Papillary Carcinoma - Classical/usual	1056	0	38	FEMALE	Stage I	C	YES	R0	C		1.281	L	No	0.7783	L	0	1056
TCGA-DE-A0Y2-01	TCGA-DE-A0Y2-01	Primary Tumor	Thyroid Papillary Carcinoma - Classical/usual	658	0	30	FEMALE	Stage I	C	YES	R0	C	YES	2.194	H	No	0.7781	L	0	658
TCGA-ET-A39J-01	TCGA-ET-A39J-01	Primary Tumor	Thyroid Papillary Carcinoma - Classical/usual	3227	0	23	FEMALE	Stage I	C	YES	R0	C		2.818	H	No	0.7421	L	0	3227
TCGA-EM-A3FO-01	TCGA-EM-A3FO-01	Primary Tumor	Thyroid Papillary Carcinoma - Classical/usual	532	0	40	MALE	Stage I	C	YES	R0	C		0	L	No	0.741	L	0	532
TCGA-DJ-A2PW-01	TCGA-DJ-A2PW-01	Primary Tumor	Thyroid Papillary Carcinoma - Classical/usual	1060	0	65	MALE	Stage III	B	YES	R0	C	NO	0.729	L	No	0.729	L	0	1060
TCGA-EL-A3GX-01	TCGA-EL-A3GX-01	Primary Tumor	Thyroid Papillary Carcinoma - Classical/usual	4494	0	41	FEMALE	Stage I	C	NO	R0	C		2.485	H	No	0.7284	L	0	4494
TCGA-EL-A3T2-01	TCGA-EL-A3T2-01	Primary Tumor	Thyroid Papillary Carcinoma - Classical/usual	903	1	55	FEMALE	Stage III	B	YES	R0	C		1.383	L	No	0.7168	L	0	988
TCGA-EM-A2OZ-01	TCGA-EM-A2OZ-01	Primary Tumor	Thyroid Papillary Carcinoma - Classical/usual	1033	0	66	MALE	Stage I	C	NO	R0	C		0.6992	L	No	0.6992	L	0	1033
TCGA-FE-A238-01	TCGA-FE-A238-01	Primary Tumor	Thyroid Papillary Carcinoma - Classical/usual	431	1	36	FEMALE	Stage I	C	NO	R0	C	NO	0.6845	L	No	0.6845	L	0	1215
TCGA-ET-A39L-01	TCGA-ET-A39L-01	Primary Tumor	Thyroid Papillary Carcinoma - Classical/usual	3299	0	20	FEMALE	Stage I	C	YES	R0	C		0.9306	L	No	0.6817	L	0	3299
TCGA-E3-A3E1-01	TCGA-E3-A3E1-01	Primary Tumor	Thyroid Papillary Carcinoma - Classical/usual	2449	0	46	FEMALE	Stage I	C	NO	R0	C		0.6792	L	No	0.6792	L	0	2449
TCGA-FK-A3SB-01	TCGA-FK-A3SB-01	Primary Tumor	Thyroid Papillary Carcinoma - Classical/usual	125	0	28	FEMALE	Stage I	C	NO	R0	C		1.886	L	No	0.6772	L	0	125
TCGA-QD-A8IV-01	TCGA-QD-A8IV-01	Primary Tumor	Thyroid Papillary Carcinoma - Classical/usual	392	0	50	FEMALE	Stage IVA	B	YES	RX			1.111	L	No	0.6599	L	0	392
TCGA-FE-A233-01	TCGA-FE-A233-01	Primary Tumor	Thyroid Papillary Carcinoma - Classical/usual	567	1	18	FEMALE	Stage I	C	NO	R0	C	NO	0.9391	L	No	0.6326	L	0	751
TCGA-FY-A76V-01	TCGA-FY-A76V-01	Primary Tumor	Thyroid Papillary Carcinoma - Classical/usual	51	0	54	MALE	Stage II	C		R0	C		1.302	L	No	0.5741	L	0	51
TCGA-BJ-A2P4-01	TCGA-BJ-A2P4-01	Primary Tumor	Thyroid Papillary Carcinoma - Classical/usual	390	0	29	FEMALE	Stage I	C	YES	R0	C		2.292	H	No	0.5727	L	0	390
TCGA-ET-A2N0-01	TCGA-ET-A2N0-01	Primary Tumor	Thyroid Papillary Carcinoma - Classical/usual	1600	0	51	FEMALE	Stage III	B	YES	R0	C		0.5619	L	No	0.5619	L	0	1600
TCGA-DJ-A4UT-01	TCGA-DJ-A4UT-01	Primary Tumor	Thyroid Papillary Carcinoma - Classical/usual	823	0	32	FEMALE	Stage I	C	NO	R0	C		0.5489	L	No	0.5489	L	0	823
TCGA-DJ-A13V-01	TCGA-DJ-A13V-01	Primary Tumor	Thyroid Papillary Carcinoma - Classical/usual	1313	0	21	FEMALE	Stage I	C	YES	R0	C	NO	1.891	L	No	0.5373	L	0	1313
TCGA-KS-A4IB-01	TCGA-KS-A4IB-01	Primary Tumor	Thyroid Papillary Carcinoma - Classical/usual	2577	0	41	FEMALE	Stage I	C	YES	R0	C		0.5353	L	No	0.5353	L	0	2577
TCGA-L6-A4EQ-01	TCGA-L6-A4EQ-01	Primary Tumor	Thyroid Papillary Carcinoma - Classical/usual	1228	0	47	MALE	Stage III	B	YES	R0	C		0.9024	L	No	0.5206	L	0	1228
TCGA-BJ-A0Z5-01	TCGA-BJ-A0Z5-01	Primary Tumor	Thyroid Papillary Carcinoma - Classical/usual	448	0	58	MALE	Stage III	B	YES			NO	0.8916	L	No	0.5136	L	0	448
TCGA-E8-A2EA-01	TCGA-E8-A2EA-01	Primary Tumor	Thyroid Papillary Carcinoma - Classical/usual	1085	0	52	FEMALE	Stage I	C	NO	R0	C		1.981	L	No	0.507	L	0	1085
TCGA-BJ-A0YZ-01	TCGA-BJ-A0YZ-01	Primary Tumor	Thyroid Papillary Carcinoma - Classical/usual	754	0	65	MALE	Stage II	C	NO	R0	C	NO	1.969	L	No	0.5023	L	0	754
TCGA-ET-A2MX-01	TCGA-ET-A2MX-01	Primary Tumor	Thyroid Papillary Carcinoma - Classical/usual	2689	0	27	MALE	Stage I	C	YES	R0	C		0	L	No	0.4823	L	0	2689
TCGA-EL-A3ZN-01	TCGA-EL-A3ZN-01	Primary Tumor	Thyroid Papillary Carcinoma - Classical/usual	1614	0	28	FEMALE	Stage I	C	NO	R0	C		3.094	H	No	0.4821	L	0	1614
TCGA-FE-A232-01	TCGA-FE-A232-01	Primary Tumor	Thyroid Papillary Carcinoma - Classical/usual	2424	0	44	FEMALE	Stage I	C	YES	R0	C	NO	2.461	H	No	0.46	L	0	2424
TCGA-E8-A419-01	TCGA-E8-A419-01	Primary Tumor	Thyroid Papillary Carcinoma - Classical/usual	774	0	30	FEMALE	Stage I	C	YES	R0	C		1.321	L	No	0.4591	L	0	774
TCGA-ET-A3DS-01	TCGA-ET-A3DS-01	Primary Tumor	Thyroid Papillary Carcinoma - Classical/usual	2033	0	33	FEMALE	Stage I	C	NO	R0	C		0.4558	L	No	0.4558	L	0	2033
TCGA-EM-A1CU-01	TCGA-EM-A1CU-01	Primary Tumor	Thyroid Papillary Carcinoma - Classical/usual	636	0	31	MALE	Stage I	C	YES			NO	1.825	L	No	0.4472	L	0	636
TCGA-EL-A3GO-01	TCGA-EL-A3GO-01	Primary Tumor	Thyroid Papillary Carcinoma - Classical/usual	6	1	31	FEMALE	Stage I	C	NO	R0	C		0.4469	L	No	0.4469	L	0	1973
TCGA-ET-A3BP-01	TCGA-ET-A3BP-01	Primary Tumor	Thyroid Papillary Carcinoma - Classical/usual	2406	0	34	FEMALE	Stage I	C	YES	R0	C		0.7858	L	No	0.4458	L	0	2406
TCGA-DJ-A4V5-01	TCGA-DJ-A4V5-01	Primary Tumor	Thyroid Papillary Carcinoma - Classical/usual	1076	0	55	MALE	Stage IVA	B	YES	R0	C		2.08	L	No	0.4422	L	0	1076
TCGA-DJ-A2PO-01	TCGA-DJ-A2PO-01	Primary Tumor	Thyroid Papillary Carcinoma - Classical/usual	238	0	54	MALE	Stage I	C	NO	R0	C	NO	0.7801	L	No	0.4421	L	0	238
TCGA-J8-A3O2-01	TCGA-J8-A3O2-01	Primary Tumor	Thyroid Papillary Carcinoma - Classical/usual	342	0	39	MALE	Stage I	C	YES	R1	B		1.448	L	No	0.4284	L	0	342
TCGA-E3-A3E3-01	TCGA-E3-A3E3-01	Primary Tumor	Thyroid Papillary Carcinoma - Classical/usual	445	1	49	FEMALE	Stage II	C	YES	R0	C		2.037	L	No	0.4275	L	0	1595
TCGA-EM-A2CS-01	TCGA-EM-A2CS-01	Primary Tumor	Thyroid Papillary Carcinoma - Classical/usual	841	0	51	FEMALE	Stage IVA	B	YES	R1	B		1.604	L	No	0.4221	L	0	841
TCGA-DJ-A3US-01	TCGA-DJ-A3US-01	Primary Tumor	Thyroid Papillary Carcinoma - Classical/usual	998	0	37	FEMALE	Stage I	C	NO	R0	C		0.7321	L	No	0.412	L	0	998
TCGA-J8-A3O1-01	TCGA-J8-A3O1-01	Primary Tumor	Thyroid Papillary Carcinoma - Classical/usual	827	0	33	FEMALE	Stage I	C	YES	R0	C		0	L	No	0.3606	L	0	827
TCGA-FE-A234-01	TCGA-FE-A234-01	Primary Tumor	Thyroid Papillary Carcinoma - Classical/usual	2075	0	26	FEMALE	Stage I	C	NO	R0	C	NO	1.911	L	No	0.3519	L	0	2075
TCGA-DJ-A1QD-01	TCGA-DJ-A1QD-01	Primary Tumor	Thyroid Papillary Carcinoma - Classical/usual	1462	0	20	FEMALE	Stage I	C	NO	R0	C	NO	1.224	L	No	0.3414	L	0	1462
TCGA-FE-A231-01	TCGA-FE-A231-01	Primary Tumor	Thyroid Papillary Carcinoma - Classical/usual	961	0	70	MALE	Stage IVA	B	NO	R0	C	NO	0.3362	L	No	0.3362	L	0	961
TCGA-DJ-A2Q0-01	TCGA-DJ-A2Q0-01	Primary Tumor	Thyroid Papillary Carcinoma - Classical/usual	1045	0	57	FEMALE	Stage II	C	NO	R0	C	NO	1.989	L	No	0	L	0	1045
TCGA-EM-A2P1-01	TCGA-EM-A2P1-01	Primary Tumor	Thyroid Papillary Carcinoma - Classical/usual	363	1	33	MALE	Stage I	C	YES	R0	C		1.61	L	No	0	L	0	531
TCGA-KS-A4I7-01	TCGA-KS-A4I7-01	Primary Tumor	Thyroid Papillary Carcinoma - Classical/usual	987	0	61	FEMALE	Stage I	C	YES	R0	C		1.517	L	No	0	L	0	987
TCGA-EM-A3O3-01	TCGA-EM-A3O3-01	Primary Tumor	Thyroid Papillary Carcinoma - Classical/usual	441	0	83	FEMALE	Stage III	B	YES	R0	C		1.168	L	No	0	L	0	441
TCGA-ET-A2MZ-01	TCGA-ET-A2MZ-01	Primary Tumor	Thyroid Papillary Carcinoma - Classical/usual	1133	0	39	MALE	Stage I	C	NO	RX			0.9001	L	No	0	L	0	1133
TCGA-EL-A3D5-01	TCGA-EL-A3D5-01	Primary Tumor	Thyroid Papillary Carcinoma - Classical/usual	1737	0	44	FEMALE	Stage I	C	YES	R1	B		0.8787	L	No	0	L	0	1737
TCGA-ET-A39N-01	TCGA-ET-A39N-01	Primary Tumor	Thyroid Papillary Carcinoma - Classical/usual	3751	0	35	FEMALE	Stage I	C	YES	R0	C		0.7892	L	No	0	L	0	3751
TCGA-EL-A3GV-01	TCGA-EL-A3GV-01	Primary Tumor	Thyroid Papillary Carcinoma - Classical/usual	1532	0	65	FEMALE	Stage III	B	NO	R0	C		0.7521	L	No	0	L	0	1532
TCGA-EL-A3MW-01	TCGA-EL-A3MW-01	Primary Tumor	Thyroid Papillary Carcinoma - Classical/usual	3305	0	55	FEMALE	Stage II	C	NO	R0	C		0.7425	L	No	0	L	0	3305
TCGA-EM-A1CT-01	TCGA-EM-A1CT-01	Primary Tumor	Thyroid Papillary Carcinoma - Classical/usual	553	0	76	MALE	Stage IVA	B	YES			NO	0.719	L	No	0	L	0	553
TCGA-EL-A3GW-01	TCGA-EL-A3GW-01	Primary Tumor	Thyroid Papillary Carcinoma - Classical/usual	1527	0	37	FEMALE	Stage I	C	YES	R0	C		0.652	L	No	0	L	0	1527
TCGA-DJ-A2PQ-01	TCGA-DJ-A2PQ-01	Primary Tumor	Thyroid Papillary Carcinoma - Classical/usual	1077	0	26	MALE	Stage I	C	YES	R0	C	NO	0.6368	L	No	0	L	0	1077
TCGA-FE-A230-01	TCGA-FE-A230-01	Primary Tumor	Thyroid Papillary Carcinoma - Classical/usual	526	1	30	FEMALE	Stage I	C	NO	R0	C	NO	0.6251	L	No	0	L	0	2173
TCGA-EM-A1CV-01	TCGA-EM-A1CV-01	Primary Tumor	Thyroid Papillary Carcinoma - Classical/usual	1475	0	32	FEMALE	Stage I	C	NO			NO	0.6069	L	No	0	L	0	1475
TCGA-EL-A3GY-01	TCGA-EL-A3GY-01	Primary Tumor	Thyroid Papillary Carcinoma - Classical/usual	3076	0	40	FEMALE	Stage II	C	YES	R0	C		0.5935	L	No	0	L	0	3076
TCGA-EM-A3SZ-01	TCGA-EM-A3SZ-01	Primary Tumor	Thyroid Papillary Carcinoma - Classical/usual	389	0	42	FEMALE	Stage I	C	NO	R0	C		0.5769	L	No	0	L	0	389
TCGA-E3-A3E0-01	TCGA-E3-A3E0-01	Primary Tumor	Thyroid Papillary Carcinoma - Classical/usual	2019	0	34	FEMALE	Stage I	C	NO	R0	C		0.4824	L	No	0	L	0	2019
TCGA-EL-A4K6-01	TCGA-EL-A4K6-01	Primary Tumor	Thyroid Papillary Carcinoma - Classical/usual	874	1	75	MALE	Stage IV	B	YES	R0	C		0.4654	L	No	0	L	0	1343
TCGA-DJ-A3UU-01	TCGA-DJ-A3UU-01	Primary Tumor	Thyroid Papillary Carcinoma - Classical/usual	713	0	49	FEMALE	Stage III	B	YES	R1	B		0.4594	L	No	0	L	0	713
TCGA-EM-A3AR-01	TCGA-EM-A3AR-01	Primary Tumor	Thyroid Papillary Carcinoma - Classical/usual	1133	0	41	MALE	Stage I	C	YES	R0	C		0.4589	L	No	0	L	0	1133
TCGA-ET-A3BX-01	TCGA-ET-A3BX-01	Primary Tumor	Thyroid Papillary Carcinoma - Classical/usual	1596	0	24	MALE	Stage I	C	YES	R0	C		0.4119	L	No	0	L	0	1596
TCGA-BJ-A28V-01	TCGA-BJ-A28V-01	Primary Tumor	Thyroid Papillary Carcinoma - Classical/usual	987	0	80	FEMALE	Stage III	B	NO				0.3502	L	No	0	L	0	987
TCGA-FK-A3SE-01	TCGA-FK-A3SE-01	Primary Tumor	Thyroid Papillary Carcinoma - Classical/usual	404	0	31	FEMALE	Stage I	C	YES	R0	C		0.3257	L	No	0	L	0	404
TCGA-KS-A4I1-01	TCGA-KS-A4I1-01	Primary Tumor	Thyroid Papillary Carcinoma - Classical/usual	812	0	37	FEMALE	Stage I	C	YES	R1	B		0	L	No	0	L	0	812
TCGA-BJ-A2N9-01	TCGA-BJ-A2N9-01	Primary Tumor	Thyroid Papillary Carcinoma - Classical/usual	225	1	42	FEMALE	Stage I	C	NO	R1	B		0	L	No	0	L	0	623
TCGA-ET-A3BW-01	TCGA-ET-A3BW-01	Primary Tumor	Thyroid Papillary Carcinoma - Classical/usual	1419	0	30	FEMALE	Stage I	C	YES	R0	C		0	L	No	0	L	0	1419
TCGA-DJ-A13P-01	TCGA-DJ-A13P-01	Primary Tumor	Thyroid Papillary Carcinoma - Classical/usual	5150	0	52	FEMALE	Stage II	C	NO	R0	C	NO	0	L	No	0	L	0	5150
